# Supplementary material for: Finding Children with High Risk of Non-Vaccination in 92 Low- and Middle-Income Countries: A Decision Tree Approach
Source: Vaccines (Basel). 2021 Jun 13;9(6):646. doi: 10.3390/vaccines9060646 (PMC8231774; doi:10.3390/vaccines9060646)
Supplement: Supplementary file 1 [file vaccines-09-00646-s001.zip]

Archive with 1 entries (1 files):
- vaccines-1241213-supplementary.pdf
